# Supplementary material for: Potential Antioxidant Compounds from the Spores of Dicranopteris linearis and the Branches of Averrhoa bilimbi
Source: Antioxidants (Basel). 2024 Oct 29;13(11):1319. doi: 10.3390/antiox13111319 (PMC11591059; doi:10.3390/antiox13111319)
Supplement: Supplementary file 1 [file antioxidants-13-01319-s001.zip]

Archive with 1 entries (1 files):
- antioxidants-3210719-supplementary.pdf
